# Supplementary material for: Spatio-Temporal Dynamics of Lettuce Metabolome: A Framework for Targeted Nutritional Quality Improvement
Source: Plants (Basel). 2024 Nov 26;13(23):3316. doi: 10.3390/plants13233316 (PMC11644470; doi:10.3390/plants13233316)
Supplement: Supplementary file 1 [file plants-13-03316-s001.zip]

Archive with 1 entries (1 files):
- plants-3298515-supplementary.xlsx
