# Supplementary material for: Spatio-Temporal Dynamics of Lettuce Metabolome: A Framework for Targeted Nutritional Quality Improvement
Source: Plants (Basel). 2024 Nov 26;13(23):3316. doi: 10.3390/plants13233316 (PMC11644470; doi:10.3390/plants13233316)
Supplement: Supplementary file 1 [file plants-13-03316-s001.zip › plants-3298515-supplementary.xlsx]

## Sheet: Experiment 1
			Index	zjzp121605	Lmmn003822	Lafp004533	Lhhp102923	HX1371	Cmsn002383	Lmcn009122	Lmbn006152	Walp012785	MW0142290	Waln002782	Lmnn002886	SCtofn04282	Wbmp006077	MWSslk133	Lmfn002465	SC02n02757	Zbjn005476	SCtofn04463	MWSmce346	Zbjn003356	Lasp003143	SCtofn04825	Zbjn003605	Waxn005373	Waxn004217	Lmsn004322	MWS0559	mws0663	Waln010743	Waln009920	Waln010449	Waln011704	Waln011524	SCtofn03094	Zbfn002690	pmn001681	Lmqn000432	Wbtn002952	mws4052	MWSmce295	mws0748	Lhmp102844	pmf0174	pmf0297	pmp000086
			Q1 (Da)	233.15	361.16	457.21	327.16	361.16	509.202	253.22	279.233	337.27	313.24	371.1	477.14	353.087	427.27	257.18	499.15	473.072	677.15	441.081	517.13	677.17	193.09	441.08	677.17	659.17	677.18	503.12	161.05	181.07	578.35	576.33	552.33	580.36	554.35	471.055	299.08	165.09	333.06	300.11	102.06	245.07	353.09	219.18	157.16	297.32	269.1
			Q3 (Da)	187.15	165.05	209.15	137.06	189.09	179.071	235.21	59.0133	263.24	227.2	193.05	179.03	191.056	427.27	195.18	337.09	149.01	353.09	203.034	163.04	353.09	105.07	203.035	515.14	497.13	515.14	179.03	71.01	124.05	279.23	277.22	253.22	281.25	255.23	293.03	93.03	149.06	333.06	138.06	56.05	113.03	191.06	159.12	157.16	183.21	177.05
			Molecular weight (Da)	232.146	362.173	456.199	326.152	360.157	510.21	254.225	280.24	336.266	254.225	372.106	478.147	354.095	426.264	258.183	500.153	474.08	678.159	442.09	516.127	678.18	192.078	442.09	678.18	660.17	678.18	504.127	162.053	180.065	579.354	577.338	553.338	581.369	555.354	472.064	300.084	166.099	334.067	301.116	101.048	244.07	354.095	218.167	158.167	298.324	268.095
			Formula	C15H20O2	C20H26O6	C22H32O10	C20H22O4	C20H24O6	C25H34O11	C16H30O2	C18H32O2	C21H36O3	C16H30O2	C16H20O10	C23H26O11	C16H18O9	C26H36NO4+	C14H26O4	C22H28O13	C22H18O12	C34H30O15	C22H18O10	C25H24O12	C31H34O17	C11H12O3	C22H18O10	C31H34O17	C31H32O16	C31H34O17	C24H24O12	C6H10O5	C7H8N4O2	C28H54NO9P	C28H52NO9P	C26H52NO9P	C28H56NO9P	C26H54NO9P	C22H16O12	C13H16O8	C10H14O2	C9H19O11P	C13H19NO7	C4H7NO2	C9H12N2O6	C16H18O9	C15H22O	C10H22O	C20H42O	C13H16O6
			Ionization model	[M+H]+	[M-H]-	[M+H]+	[M+H]+	[M+H]+	[M-H]-	[M-H]-	[M-H]-	[M+H]+	[M+CH3COO]-	[M-H]-	[M-H]-	[M-H]-	[M+H]+	[M-H]-	[M-H]-	[M-H]-	[M-H]-	[M-H]-	[M+H]+	[M-H]-	[M+H]+	[M-H]-	[M-H]-	[M-H]-	[M-H]-	[M-H]-	[M-H]-	[M+H]+	[M-H]-	[M-H]-	[M-H]-	[M-H]-	[M-H]-	[M-H]-	[M-H]-	[M-H]-	[M-H]-	[M-H]-	[M+H]+	[M+H]+	[M-H]-	[M+H]+	[M-H]-	[M-H]-	[M+H]+
			Compounds	(1S,4R)-7-hydroxycalamenen-3-one*	(4β,10E)-6α,15-Dihydroxy-8β-(angeloyloxy)-14-oxogermacra-1(10),11(13)-diene-12-oic acid-12,6-lactone	(6R,9R)-3-Oxo-α-ionol-β-D-malonyl-glucoside	(7'R,8'R)-7'8'-dihydro-7'-(5'-hydroxy-3'-methoxphenyl)-3-methoxy-8'-methyl-1-(E)-propenylbenzof-uran	(7S,8R)-dihydrodehydrodiconferyl alcohol	(7S,8S-Threo-3',4,7,9-tetrahydroxy-3-methoxy-8-O-4'-neolignan-9'-O-rhamnoside	(7Z)-Hexadecenoic acid*	(9Z,11E)-Octadecadienoic acid*	(Oxiran-2-yl)methyl octadeca-9,12-dienoate*	(Z)-hexadec-2-enoic acid	1'-Galactoyl Ferulic acid	1'-O-(3,4-Dihydroxyphenethyl)-O-caffeoyl-glucoside	1'-O-Caffeoylquinic acid	1,10-dimethoxy-6,6-dimethyl-2,9-di(propan-2-yloxy)-5,6,6a,7-tetrahydro-4H-dibenzo[de,g]quinolin-6-ium	1,14-Tetradecanedioic Acid	1,2,4-Trihydroxynaphthalene-1,4-di-glucoside (Lawsoniaside)	1,2-di-caffeoyl tartrate	1,3,4-Tri-O-Caffeoyl Quinic Acid	1,3-Di-p-Coumaroyltartaric acid*	1,3-O-Dicaffeoylquinic Acid (Cynarin)*	1,3-O-di-Caffeoyl-4-O-glucoside Quinic Acid	1,4-Benzodioxin-6-propanol	1,4-Di-p-Coumaroyltartaric acid*	1,4-O-di-Caffeoyl-3-O-glucoside Quinic Acid*	1,5-O-dicaffeoyl-3-O-dimethylmalyl-quinic acid	1,5-O-dicaffeoyl-3-O-glucoside-quinic acid*	1,6-Di-O-caffeoyl-β-D-glucose*	1,6-anhydro-β-D-glucose	1,7-Dimethylxanthine	1-(2,3-dihydroxypropoxy)-3-(((2-(dimethylamino)ethoxy)(hydroxy)phosphoryl)oxy)propan-2-yl (11Z,14Z)-octadeca-11,14-dienoate*	1-(2,3-dihydroxypropoxy)-3-(((2-(dimethylamino)ethoxy)(hydroxy)phosphoryl)oxy)propan-2-yl (8E,11Z,14Z)-octadeca-8,11,14-trienoate*	1-(2,3-dihydroxypropoxy)-3-(((2-(dimethylamino)ethoxy)(hydroxy)phosphoryl)oxy)propan-2-yl (E)-hexadec-9-enoate*	1-(2,3-dihydroxypropoxy)-3-(((2-(dimethylamino)ethoxy)(hydroxy)phosphoryl)oxy)propan-2-yl (Z)-14-Octadecenoic Acid*	1-(2,3-dihydroxypropoxy)-3-(((2-(dimethylamino)ethoxy)(hydroxy)phosphoryl)oxy)propan-2-yl palmitate	1-(3'-hydroxycaffeoyl)caffeoyloxaloacetate	1-(4-Hydroxybenzoyl)Glucose; 25545-07-7	1-(4-Methoxyphenyl)-1-propanol	1-(sn-Glycero-3-phospho)-1D-myo-inositol	1-(β-D-Glucopyranosyl)-3-ethyl-4-methyl-1H-pyrrole-2,5-dione	1-Aminocyclopropane-1-carboxylic acid	1-Arabinosyluracil	1-Caffeoylquinic acid	1-Cis-5-cis-germacrone	1-Decanol*	1-Eicosanol	1-Feruloyl-sn-glycerol
			Class I	Terpenoids	Terpenoids	Terpenoids	Lignans and Coumarins	Lignans and Coumarins	Lignans and Coumarins	Lipids	Lipids	Lipids	Lipids	Phenolic acids	Phenolic acids	Phenolic acids	Alkaloids	Lipids	Others	Phenolic acids	Phenolic acids	Phenolic acids	Phenolic acids	Phenolic acids	Others	Phenolic acids	Phenolic acids	Phenolic acids	Phenolic acids	Phenolic acids	Others	Nucleotides and derivatives	Lipids	Lipids	Lipids	Lipids	Lipids	Phenolic acids	Phenolic acids	Phenolic acids	Others	Others	Organic acids	Nucleotides and derivatives	Phenolic acids	Terpenoids	Others	Lipids	Phenolic acids
			Class II	Sesquiterpenoids	Sesquiterpenoids	Sesquiterpenoids	Lignans	Lignans	Lignans	Free fatty acids	Free fatty acids	Glycerol ester	Free fatty acids	Phenolic acids	Phenolic acids	Phenolic acids	Alkaloids	Free fatty acids	Others	Phenolic acids	Phenolic acids	Phenolic acids	Phenolic acids	Phenolic acids	Alcohol compounds	Phenolic acids	Phenolic acids	Phenolic acids	Phenolic acids	Phenolic acids	Saccharides	Nucleotides and derivatives	LPE	LPE	LPE	LPE	LPE	Phenolic acids	Phenolic acids	Phenolic acids	Saccharides	Ketone compounds	Organic acids	Nucleotides and derivatives	Phenolic acids	Sesquiterpenoids	Alcohol compounds	Free fatty acids	Phenolic acids
			CAS	-	-	-	-	-	-	2416-19-5	2540-56-9	856386-19-1	2825-68-5	-	-	-	-	821-38-5	116964-02-4	-	-	-	30964-13-7	-	-	-	-	-	-	-	498-07-7	611-59-6	-	-	-	-	-	-	-	5349-60-0	-	-	22059-21-8	3083-77-0	1241-87-8	-	112-30-1	629-96-9	-
			Level	3	2	1	3	3	3	3	1	1	3	3	3	1	2	3	2	1	2	1	1	2	1	1	1	3	1	2	1	3	1	1	2	1	3	3	2	3	2	1	3	3	2	2	3	3	3
Accession Name	Plant Maturity	Leaf Position
SM09B	M1	P0		123820	25062.7	64105.6	218000	205000	467696	21586.3	1.39333e+06	153610	585287	71862.7	1.6893e+07	6.63785e+07	4420000	24262.2	23198	5.15875e+07	26943.1	5.17132e+06	25000000	947.731	1.04228e+06	1.05396e+06	172909	1670	107211	2.43198e+06	82076.2	1554.66	3.79725e+06	3.74946e+06	80338.3	255554	4.5103e+06	3.70316e+07	1.54213e+06	139064	3.4774e+06	557431	287000	589011	1.72552e+07	213000	1.63304e+06	388739	27000
SM09B	M1	P1		69511.1	34215.7	1.9387e+06	238167	234167	284350	105652	828851	81784.1	398155	73944.8	4.52285e+07	6.5849e+07	1.92517e+06	32689.2	140349	2.55637e+08	72919.6	1.98021e+06	1.36867e+07	35242.4	980002	1.23948e+06	118885	19846.2	160682	4.71686e+06	84022.7	35177.2	2.47362e+06	2.8158e+06	63910.9	203169	2.95845e+06	2.27415e+07	1.03037e+06	130503	3.16475e+06	2.47609e+06	219333	487146	1.96051e+07	261333	2.19895e+06	433002	84633.3
SM09B	M1	P2		53334	22788.5	4.50524e+06	150667	259000	342797	128663	557632	54086.1	212937	75076.3	5.38401e+07	2.95222e+07	2.04433e+06	32598.9	172379	3.16048e+08	13163.3	792824	4.99333e+06	72109.3	785117	1.04619e+06	103802	98371.4	76446.2	5.92783e+06	78817	72960.2	1.97284e+06	1.76555e+06	47034.8	222099	1.74192e+06	2.38135e+07	574790	125197	4.25002e+06	4.47344e+06	268333	547664	1.52124e+07	311000	1.87971e+06	316579	93700
SM09B	M1	P3		54977.1	10832.9	1.06904e+07	121567	383333	428511	124983	454767	41731.5	152880	72744.5	4.39431e+07	2.49035e+07	1602000	26857.8	257140	2.7935e+08	12695.5	478122	4.45333e+06	193178	712833	560368	134087	143267	102766	4.9148e+06	54761.7	122218	1.74032e+06	1.55628e+06	35746.6	247122	1.56137e+06	2.34058e+07	584580	118726	5.67659e+06	5.90796e+06	212333	509211	1.29919e+07	310667	1.48152e+06	255804	94000
SM09B	M1	P4		58586.6	7272.33	3.26748e+07	118000	553667	1.08774e+06	24554.2	419249	34974.1	60120.9	129497	5.10755e+07	8.20555e+07	670667	29961	194831	3.4769e+08	26895.2	425368	1.38333e+07	264532	522202	462716	669333	769245	303703	4.41489e+06	50303.3	179747	1.4758e+06	1.18016e+06	25573.9	277109	1.56011e+06	3.30235e+07	542663	167163	6.4356e+06	5.77702e+06	249333	465439	2.46722e+07	273667	2.12513e+06	190497	80100
SM09B	M2	P0		46200.9	69575.7	681237	457000	246000	207538	35277.2	880102	75457.1	234347	123092	5.15432e+07	114344526	562000	30477.6	77944.5	2.62813e+08	37164.9	792121	24500000	19418.3	1.07082e+06	532323	139715	1670	78460	4.61296e+06	83554.6	24055.6	1.95979e+06	2.18298e+06	25110.9	119579	1.43476e+06	4.09505e+07	1.35569e+06	123789	4.63461e+06	1.87538e+06	334000	371886	2.36432e+07	246000	1.55948e+06	179955	84100
SM09B	M2	P1		65485.3	60758.7	2.63148e+06	366000	234667	307306	32569	675547	67641	186831	177438	4.46294e+07	6.73819e+07	506000	27306.7	132665	2.64911e+08	21595.1	394745	2.00333e+07	33322.9	988435	555271	153745	73927.1	54389.4	5.40213e+06	91298.4	44536.6	1.89185e+06	2.07063e+06	25551	194726	1.48178e+06	3.06888e+07	1.05161e+06	153364	5.69028e+06	3.10816e+06	377667	655802	1.79314e+07	210333	2.13704e+06	215047	120367
SM09B	M2	P2		57227.4	15334.9	1.57662e+07	161500	442000	330826	24610.7	483538	52258.6	46219.4	118605	4.35875e+07	4.1294e+07	795000	27334.5	203399	1.83803e+08	1271.96	500434	5550000	110468	784620	758557	302586	361149	120185	6.51737e+06	90523.2	132810	1.22608e+06	1.08215e+06	18835.4	143707	858384	26596374	833051	172769	7.47869e+06	5.44854e+06	275000	378347	1.5673e+07	400000	2.44811e+06	235864	123000
SM09B	M2	P3		468923	8679.61	4.53013e+07	106050	534000	855092	31612.3	351162	36577.9	41441.2	92083.4	4.58292e+07	4.4514e+07	244430	29626.1	175626	2.95417e+08	12663.4	359973	7635000	225056	665093	574559	465961	579631	266657	4.91547e+06	23016.5	190544	1.38266e+06	1.16816e+06	17833	136306	1.876e+06	3.03022e+07	747969	124949	5.97715e+06	5.23265e+06	184000	341340	1.59326e+07	288500	2.69233e+06	180974	127500
SM09B	M2	P4		537574	7557.57	2.82291e+07	130500	351000	651864	16698.5	472380	24161.8	23401.5	101967	3.97042e+07	9.04902e+07	423430	37103.1	186401	2.31615e+08	11172.6	225214	14400000	135441	697167	246484	558536	112444	198152	4.52024e+06	19869.4	110028	1.61704e+06	1.50837e+06	25082.4	410932	1.47478e+06	2.78396e+07	934844	147400	9.04009e+06	4.70493e+06	387500	256089	1.59457e+07	384000	3.09131e+06	219347	94650
SM09B	M3	P0		147540	38662.7	106284	371000	263000	1.23124e+06	18550.1	1.45437e+06	140618	23936.1	23329.2	1.68111e+06	2.05328e+07	2640000	20221.1	3843.86	8.11031e+06	1271.96	1.10143e+07	5850000	947.731	1.17428e+06	1.33839e+06	170753	1670	30637	1.7592e+06	84087.3	1554.66	2.99333e+06	2.64667e+06	46347	147437	2.83135e+06	1.57067e+07	1.64735e+06	113385	5.08379e+06	663075	449000	462392	1.35338e+07	218000	1.57687e+06	187136	17400
SM09B	M3	P1		59490.9	60449	165960	461000	195000	576327	20621.4	1.05383e+06	99377.1	20319.7	39862.5	3.69531e+06	1.53058e+07	1340000	21256.6	6208.02	7.99046e+06	1271.96	3.11038e+06	6395000	947.731	1.23145e+06	753576	57085.6	1670	18462.3	3.42245e+06	89770.9	1554.66	3.46584e+06	3.27643e+06	52610.3	147342	2.62095e+06	1.66349e+07	1.91658e+06	83180.2	5.4071e+06	945029	583000	411819	7.66175e+06	207500	2.11169e+06	122034	59450
SM09B	M3	P2		53812.3	30875.6	1.71952e+06	268667	324667	723985	18287.2	822016	55296	22175	86210.8	1.26703e+07	4.309e+07	1.61667e+06	26473.6	79825.4	9.8484e+07	1271.96	3.13957e+06	1.31667e+07	23713.6	1.08044e+06	1.59282e+06	236319	80765.4	32269.9	3.83034e+06	72858.3	28040.6	1.91048e+06	1.48685e+06	36136.6	182285	1.41483e+06	2.34677e+07	1.73336e+06	135755	6.6479e+06	1.90624e+06	538333	280301	1.7063e+07	248000	2.06738e+06	140816	161033
SM09B	M3	P3		107450	35809.7	3.33795e+06	205600	277000	610748	14741.8	708679	48683.5	14392.8	87449	1.08543e+07	2.2861e+07	1570000	21452.6	92164.1	1.0854e+08	1271.96	2.17413e+06	6765000	24222.5	1.02155e+06	742746	188416	130724	50191.9	3.96605e+06	73346.6	43720.9	1.99134e+06	1.92222e+06	32037.6	187474	1.59772e+06	1.72489e+07	1.50542e+06	125545	7.06198e+06	2.4207e+06	393500	200113	9.39182e+06	361500	2.67188e+06	148478	95800
SM09B	M3	P4		200778	14443.4	3.27436e+07	271500	369500	764516	21777.5	592308	29255	20174.2	126934	2.685e+07	6.53157e+07	747000	31345.8	205173	2.5345e+08	18379.8	752831	11380000	253740	901383	1.02677e+06	685789	813274	473727	4.31851e+06	51272.8	75526	1.39064e+06	1.25547e+06	20189.4	107429	1.4696e+06	2.47453e+07	1.69512e+06	137553	8.4635e+06	4.12871e+06	232500	304348	2.67923e+07	333500	2.83258e+06	140582	125800
SM09B	M4	P0		239130	91667	86350	911000	210000	424667	17958.3	1.88502e+06	136747	14331	32902.5	2.44092e+06	3.30324e+07	1150000	20350.6	6385.12	8.35975e+06	1271.96	5.98259e+06	11500000	947.731	1.06528e+06	7.86227e+06	233843	1670	32894.4	1.52943e+06	117229	79805.5	6.66545e+06	6.91958e+06	122369	360056	6.44789e+06	2.327e+07	1.56281e+06	126560	8.93443e+06	458357	422000	422846	1.17396e+07	229000	1.73976e+06	343118	25400
SM09B	M4	P1		128238	61636	822316	448900	206333	194675	24586.1	908628	86663.4	29077.4	58190.1	4.84608e+06	3.52208e+07	1.22667e+06	24369.8	25857.5	2.41444e+07	1271.96	1.35679e+06	9200000	947.731	1.09175e+06	412933	140769	1670	51101.2	3.41388e+06	69491.3	1554.66	3.38268e+06	3.90792e+06	59589.9	275419	3.45632e+06	2.0741e+07	1.79162e+06	136274	1.04476e+07	1.08354e+06	604000	499063	1.02541e+07	321667	3.06771e+06	226157	76233.3
SM09B	M4	P2		27079.5	26726.5	5.32485e+06	179000	289000	523996	36043.7	437695	36929.8	475722	82278.3	6.20073e+07	4.28559e+07	998000	17424.1	206936	4.1632e+08	28106.1	1.90531e+06	8570000	95569.4	617491	2.37358e+06	231366	138286	111567	6.05894e+06	63530.9	193761	970018	973335	17887	162249	643248	3.49924e+07	303625	154378	3.70587e+06	5.64874e+06	201000	483653	2.78072e+07	521000	2.47981e+06	361568	40400
SM09B	M4	P3		113762	3339.83	1.70759e+07	82950	428500	420172	26959.6	582062	28770.1	30757.3	85686.7	2.4435e+07	8.68055e+07	1819500	27891.6	171130	1.94906e+08	40934.5	99362.5	11705000	275825	870869	77163.8	535944	478292	297424	3.3983e+06	95687.1	77426.6	1.79848e+06	1.0686e+06	23942.9	119083	1.56322e+06	2.23932e+07	1.22719e+06	151416	9.2286e+06	3.59402e+06	425000	295504	2.28479e+07	355500	3.39759e+06	198764	136500
SM09B	M4	P4		735037	4177.1	5.12318e+07	190143	717714	866224	21251.2	417885	25263.8	25043.5	137647	3.00301e+07	1.25288e+08	377531	50650.5	275222	2.31027e+08	87255.4	133655	1.82429e+07	426428	703595	182833	947011	615509	741413	3.39255e+06	28700	91137.8	1.75746e+06	2.48554e+06	39073.4	351820	2.12593e+06	2.22549e+07	1.03342e+06	122185	1.08688e+07	5.56431e+06	171286	349603	2.74762e+07	252429	3.87966e+06	140869	95342.9
SM09B	M5	P0		102788	10054	4.62111e+06	198500	269750	861269	16215.4	919972	87554.4	9262.71	66398.2	9.25176e+06	7.2255e+07	148965	22951.2	483767	1.91985e+08	20530.4	3.96865e+07	14207500	35496.8	877886	2.78935e+07	477158	79708.5	527923	2.68517e+06	131797	59897	982084	1.57777e+06	27210.6	220010	1.16921e+06	2.95304e+07	2.64327e+06	120126	7.36719e+06	1.79351e+06	346750	365251	4.4668e+07	295250	2.08152e+06	261320	59625
SM09B	M5	P1		28207	6651.88	2.1642e+07	121500	444333	1.67397e+06	20722.2	293972	17996.1	11864.9	63451.3	1.48173e+07	1.24413e+07	15860	33609.7	459636	2.4943e+08	1271.96	9.81025e+06	2850000	34951.5	914378	1.38057e+07	210424	112494	93655	3.57792e+06	52732.2	149903	1.23533e+06	1.79967e+06	21787.7	572141	780977	2.95093e+07	1.79385e+06	131703	3.66327e+06	4.70796e+06	294333	376854	1.79748e+07	346667	1.55087e+06	199816	91600
SM09B	M5	P2		155714	4458.53	5.96537e+07	151000	883000	1.73099e+06	14001.7	294564	25091.3	11757	62792.4	2.48972e+07	3.15896e+07	15860	34765.6	454674	3.14399e+08	1271.96	1.26794e+06	6120000	380505	743402	1.92344e+06	486628	576422	308110	2.79873e+06	64992.8	190130	913977	1.43561e+06	12539.7	170638	975242	2.96391e+07	1.54574e+06	122166	4.74272e+06	4.94555e+06	252000	355911	2.31198e+07	263000	1.84035e+06	135685	121000
SM09B	M5	P3		340293	2755.01	6.76503e+07	96450	798500	1.39929e+06	14600.3	206170	25521.6	15325.3	79339.8	2.09157e+07	2.11656e+07	15860	28061.4	226813	2.58339e+08	1271.96	753685	4130000	129235	791823	1.13507e+06	227389	347389	175489	4.39062e+06	59526	168130	1.50831e+06	1.53104e+06	24093.9	127939	1.76506e+06	2.54466e+07	1.64623e+06	98584.2	5.34494e+06	5.8466e+06	221500	384578	1.92593e+07	218000	1.82037e+06	91294.1	122500
SM09B	M5	P4		1.07398e+06	570.259	9.20703e+07	274000	778500	2.20913e+06	12424.7	241424	18350.3	17560.9	102161	2.42194e+07	3.4846e+07	93430	38843.2	329186	3.04566e+08	39063.9	694507	8865000	273106	766008	1.02664e+06	368094	267161	511699	2.71687e+06	26257.5	152823	841207	1.63925e+06	19844	136293	1.89622e+06	3.13748e+07	2.01674e+06	95019	4.83912e+06	5.39743e+06	105100	396422	2.18924e+07	231000	2.44632e+06	85303.6	90150
[truncated: 1,859 more columns]

## Sheet: Experiment 2
			Index	zjzp121605	Lmmn003822	Lafp004533	Lhhp102923	HX1371	Cmsn002383	Lmcn009122	Lmbn006152	Walp012785	MW0142290	Waln002782	Lmnn002886	SCtofn04282	Wbmp006077	MWSslk133	Lmfn002465	SC02n02757	Zbjn005476	SCtofn04463	MWSmce346	Zbjn003356	Lasp003143	SCtofn04825	Zbjn003605	Waxn005373	Waxn004217	Lmsn004322	MWS0559	mws0663	Waln010743	Waln009920	Waln010449	Waln011704	Waln011524	SCtofn03094	Zbfn002690	pmn001681	Lmqn000432	Wbtn002952	mws4052	MWSmce295	mws0748	Lhmp102844	pmf0174	pmf0297	pmp000086
			Q1 (Da)	233.15	361.16	457.21	327.16	361.16	509.202	253.22	279.233	337.27	313.24	371.1	477.14	353.087	427.27	257.18	499.15	473.072	677.15	441.081	517.13	677.17	193.09	441.08	677.17	659.17	677.18	503.12	161.05	181.07	578.35	576.33	552.33	580.36	554.35	471.055	299.08	165.09	333.06	300.11	102.06	245.07	353.09	219.18	157.16	297.32	269.1
			Q3 (Da)	187.15	165.05	209.15	137.06	189.09	179.071	235.21	59.0133	263.24	227.2	193.05	179.03	191.056	427.27	195.18	337.09	149.01	353.09	203.034	163.04	353.09	105.07	203.035	515.14	497.13	515.14	179.03	71.01	124.05	279.23	277.22	253.22	281.25	255.23	293.03	93.03	149.06	333.06	138.06	56.05	113.03	191.06	159.12	157.16	183.21	177.05
			Molecular weight (Da)	232.146	362.173	456.199	326.152	360.157	510.21	254.225	280.24	336.266	254.225	372.106	478.147	354.095	426.264	258.183	500.153	474.08	678.159	442.09	516.127	678.18	192.078	442.09	678.18	660.17	678.18	504.127	162.053	180.065	579.354	577.338	553.338	581.369	555.354	472.064	300.084	166.099	334.067	301.116	101.048	244.07	354.095	218.167	158.167	298.324	268.095
			Formula	C15H20O2	C20H26O6	C22H32O10	C20H22O4	C20H24O6	C25H34O11	C16H30O2	C18H32O2	C21H36O3	C16H30O2	C16H20O10	C23H26O11	C16H18O9	C26H36NO4+	C14H26O4	C22H28O13	C22H18O12	C34H30O15	C22H18O10	C25H24O12	C31H34O17	C11H12O3	C22H18O10	C31H34O17	C31H32O16	C31H34O17	C24H24O12	C6H10O5	C7H8N4O2	C28H54NO9P	C28H52NO9P	C26H52NO9P	C28H56NO9P	C26H54NO9P	C22H16O12	C13H16O8	C10H14O2	C9H19O11P	C13H19NO7	C4H7NO2	C9H12N2O6	C16H18O9	C15H22O	C10H22O	C20H42O	C13H16O6
			Ionization model	[M+H]+	[M-H]-	[M+H]+	[M+H]+	[M+H]+	[M-H]-	[M-H]-	[M-H]-	[M+H]+	[M+CH3COO]-	[M-H]-	[M-H]-	[M-H]-	[M+H]+	[M-H]-	[M-H]-	[M-H]-	[M-H]-	[M-H]-	[M+H]+	[M-H]-	[M+H]+	[M-H]-	[M-H]-	[M-H]-	[M-H]-	[M-H]-	[M-H]-	[M+H]+	[M-H]-	[M-H]-	[M-H]-	[M-H]-	[M-H]-	[M-H]-	[M-H]-	[M-H]-	[M-H]-	[M-H]-	[M+H]+	[M+H]+	[M-H]-	[M+H]+	[M-H]-	[M-H]-	[M+H]+
			Compounds	(1S,4R)-7-hydroxycalamenen-3-one*	(4β,10E)-6α,15-Dihydroxy-8β-(angeloyloxy)-14-oxogermacra-1(10),11(13)-diene-12-oic acid-12,6-lactone	(6R,9R)-3-Oxo-α-ionol-β-D-malonyl-glucoside	(7'R,8'R)-7'8'-dihydro-7'-(5'-hydroxy-3'-methoxphenyl)-3-methoxy-8'-methyl-1-(E)-propenylbenzof-uran	(7S,8R)-dihydrodehydrodiconferyl alcohol	(7S,8S-Threo-3',4,7,9-tetrahydroxy-3-methoxy-8-O-4'-neolignan-9'-O-rhamnoside	(7Z)-Hexadecenoic acid*	(9Z,11E)-Octadecadienoic acid*	(Oxiran-2-yl)methyl octadeca-9,12-dienoate*	(Z)-hexadec-2-enoic acid	1'-Galactoyl Ferulic acid	1'-O-(3,4-Dihydroxyphenethyl)-O-caffeoyl-glucoside	1'-O-Caffeoylquinic acid	1,10-dimethoxy-6,6-dimethyl-2,9-di(propan-2-yloxy)-5,6,6a,7-tetrahydro-4H-dibenzo[de,g]quinolin-6-ium	1,14-Tetradecanedioic Acid	1,2,4-Trihydroxynaphthalene-1,4-di-glucoside (Lawsoniaside)	1,2-di-caffeoyl tartrate	1,3,4-Tri-O-Caffeoyl Quinic Acid	1,3-Di-p-Coumaroyltartaric acid*	1,3-O-Dicaffeoylquinic Acid (Cynarin)*	1,3-O-di-Caffeoyl-4-O-glucoside Quinic Acid	1,4-Benzodioxin-6-propanol	1,4-Di-p-Coumaroyltartaric acid*	1,4-O-di-Caffeoyl-3-O-glucoside Quinic Acid*	1,5-O-dicaffeoyl-3-O-dimethylmalyl-quinic acid	1,5-O-dicaffeoyl-3-O-glucoside-quinic acid*	1,6-Di-O-caffeoyl-β-D-glucose*	1,6-anhydro-β-D-glucose	1,7-Dimethylxanthine	1-(2,3-dihydroxypropoxy)-3-(((2-(dimethylamino)ethoxy)(hydroxy)phosphoryl)oxy)propan-2-yl (11Z,14Z)-octadeca-11,14-dienoate*	1-(2,3-dihydroxypropoxy)-3-(((2-(dimethylamino)ethoxy)(hydroxy)phosphoryl)oxy)propan-2-yl (8E,11Z,14Z)-octadeca-8,11,14-trienoate*	1-(2,3-dihydroxypropoxy)-3-(((2-(dimethylamino)ethoxy)(hydroxy)phosphoryl)oxy)propan-2-yl (E)-hexadec-9-enoate*	1-(2,3-dihydroxypropoxy)-3-(((2-(dimethylamino)ethoxy)(hydroxy)phosphoryl)oxy)propan-2-yl (Z)-14-Octadecenoic Acid*	1-(2,3-dihydroxypropoxy)-3-(((2-(dimethylamino)ethoxy)(hydroxy)phosphoryl)oxy)propan-2-yl palmitate	1-(3'-hydroxycaffeoyl)caffeoyloxaloacetate	1-(4-Hydroxybenzoyl)Glucose; 25545-07-7	1-(4-Methoxyphenyl)-1-propanol	1-(sn-Glycero-3-phospho)-1D-myo-inositol	1-(β-D-Glucopyranosyl)-3-ethyl-4-methyl-1H-pyrrole-2,5-dione	1-Aminocyclopropane-1-carboxylic acid	1-Arabinosyluracil	1-Caffeoylquinic acid	1-Cis-5-cis-germacrone	1-Decanol*	1-Eicosanol	1-Feruloyl-sn-glycerol
			Class I	Terpenoids	Terpenoids	Terpenoids	Lignans and Coumarins	Lignans and Coumarins	Lignans and Coumarins	Lipids	Lipids	Lipids	Lipids	Phenolic acids	Phenolic acids	Phenolic acids	Alkaloids	Lipids	Others	Phenolic acids	Phenolic acids	Phenolic acids	Phenolic acids	Phenolic acids	Others	Phenolic acids	Phenolic acids	Phenolic acids	Phenolic acids	Phenolic acids	Others	Nucleotides and derivatives	Lipids	Lipids	Lipids	Lipids	Lipids	Phenolic acids	Phenolic acids	Phenolic acids	Others	Others	Organic acids	Nucleotides and derivatives	Phenolic acids	Terpenoids	Others	Lipids	Phenolic acids
			Class II	Sesquiterpenoids	Sesquiterpenoids	Sesquiterpenoids	Lignans	Lignans	Lignans	Free fatty acids	Free fatty acids	Glycerol ester	Free fatty acids	Phenolic acids	Phenolic acids	Phenolic acids	Alkaloids	Free fatty acids	Others	Phenolic acids	Phenolic acids	Phenolic acids	Phenolic acids	Phenolic acids	Alcohol compounds	Phenolic acids	Phenolic acids	Phenolic acids	Phenolic acids	Phenolic acids	Saccharides	Nucleotides and derivatives	LPE	LPE	LPE	LPE	LPE	Phenolic acids	Phenolic acids	Phenolic acids	Saccharides	Ketone compounds	Organic acids	Nucleotides and derivatives	Phenolic acids	Sesquiterpenoids	Alcohol compounds	Free fatty acids	Phenolic acids
			CAS	-	-	-	-	-	-	2416-19-5	2540-56-9	856386-19-1	2825-68-5	-	-	-	-	821-38-5	116964-02-4	-	-	-	30964-13-7	-	-	-	-	-	-	-	498-07-7	611-59-6	-	-	-	-	-	-	-	5349-60-0	-	-	22059-21-8	3083-77-0	1241-87-8	-	112-30-1	629-96-9	-
			Level	3	2	1	3	3	3	3	1	1	3	3	3	1	2	3	2	1	2	1	1	2	1	1	1	3	1	2	1	3	1	1	2	1	3	3	2	3	2	1	3	3	2	2	3	3	3
Accession Name	Plant Maturity	Leaf Position
01-778M	M1	P2		19755	10859.5	1.51388e+07	117000	423000	223926	8260.85	95051.3	19423.2	229626	85465.6	3.55178e+07	7.35993e+06	1260000	30294.3	406612	4.42138e+07	1271.96	699069	1630000	69731.1	308118	709946	97676.6	105016	60550.8	8.56225e+06	57487.8	192357	1.36986e+06	1.63843e+06	34683.9	120331	1.7448e+06	2.12289e+07	528119	201815	6.63313e+06	6.38087e+06	236000	415460	3.8304e+06	469000	2.49113e+06	293660	24200
01-778M	M4	P2		21414.4	32038.9	3.02136e+06	243000	273000	297639	10638.1	431220	38826	946733	69413.1	3.1529e+07	4.10005e+07	960000	20952.6	119003	1.27313e+08	1271.96	823170	9180000	26872.9	912260	476752	113585	1670	97690.9	5.01987e+06	163079	39840.2	832391	812567	11472.9	48754.9	328857	2.68805e+07	2.25626e+06	143814	3.8612e+06	1.91369e+06	555000	417907	1.48723e+07	397000	1.714e+06	232651	53900
01-781M	M1	P2		19682.6	7346.62	1.5135e+07	122000	522000	755151	8267.37	105256	11877.8	434014	126585	5.14665e+07	2.97975e+07	1070000	28346.5	309580	245985299	9356.51	619426	4790000	95122.7	170186	498014	401204	344617	140442	6.58568e+06	19369	237654	937592	1.65072e+06	36625.8	128908	806065	2.52298e+07	268076	142537	2.12775e+06	5.37955e+06	121000	335045	1.33845e+07	388000	3.00639e+06	289212	36400
01-781M	M4	P2		48736.3	31183.8	797153	226000	233000	133285	3933.09	507358	40304.6	709906	50831.4	1.02423e+07	2.43793e+07	794000	19465.4	50042.2	1.91226e+07	1271.96	447405	8310000	7092.82	719686	104428	41628.4	1670	49632.7	4.90838e+06	111193	1554.66	931427	794047	12278.2	101526	460841	1.98186e+07	2.60326e+06	130961	5.38997e+06	1.16802e+06	543000	152008	8.35931e+06	456000	1.69707e+06	222974	12900
01-789M	M1	P2		17484.9	3373.31	2.53695e+07	56500	627000	759613	13973	109343	7425.31	372720	100370	4.82538e+07	1.75129e+07	1240000	33258.9	404658	2.0038e+08	8867.61	345580	3910000	256877	147525	470524	109390	364993	74221.6	6.12452e+06	25625.8	253204	1.22875e+06	1.33035e+06	27365.1	74384.9	1.34181e+06	2.53391e+07	552821	215412	1.65301e+06	5.43712e+06	108000	237256	1.05382e+07	465000	2.18042e+06	233185	56600
01-789M	M4	P2		37818.2	74018.2	783735	404000	179000	267034	6417.01	562064	48264.3	1.11692e+06	73801.1	1.42182e+07	3.11348e+07	1570000	22261.5	65375	3.98866e+07	1271.96	1.39145e+06	6260000	947.731	794861	357244	56968.9	1670	68439.8	4.67269e+06	101512	16109.3	933143	1.11201e+06	13757	45199.9	339446	2.43682e+07	3.43798e+06	146414	4.67055e+06	1.35518e+06	491000	152659	1.11415e+07	384000	2.1668e+06	295587	15000
Alpi	M1	P2		5959.52	38639.4	1.23355e+06	330000	261000	269575	17931.1	195022	31399.8	396768	76931	4.07657e+07	4.18075e+07	6120000	30477.5	238153	1.76203e+08	1271.96	1.47407e+06	6060000	16317.1	856892	2.22204e+06	127262	77295.8	41884.6	7.35207e+06	31939.9	124607	948643	1.37602e+06	32142.5	159752	1.22011e+06	2.64527e+07	383280	111847	5.38655e+06	3.86097e+06	176000	430774	1.51572e+07	401000	2.64163e+06	272961	22100
Alpi	M4	P2		5844.35	79378.1	99846.7	554000	261000	175427	2314.36	561633	46250.8	120489	55934.5	7.47466e+06	2.73004e+07	4890000	16847.9	31205.5	9.14827e+06	1271.96	1.48984e+06	8930000	947.731	1.05608e+06	192396	40464.4	1670	26353.2	4.36398e+06	162191	1554.66	555569	594035	14476.6	28641.9	352959	2.66367e+07	1.01139e+06	214276	6.20413e+06	560390	622000	256390	1.05866e+07	734000	1.45601e+06	236896	1068
Altara	M1	P2		54708.5	20646.4	4.44876e+06	171000	196000	446045	17329.1	189772	28198.4	756282	62717.7	6.22021e+07	5.43357e+07	1540000	28582.4	313595	358206993	47028.7	2.10948e+06	9820000	121852	617059	3.59681e+06	183289	70086.9	120067	5.67824e+06	37517.8	115585	828257	1.47893e+06	24361.6	102928	574035	3.95755e+07	448853	210876	5.22658e+06	3.82251e+06	168000	300179	2.84105e+07	323000	2.9989e+06	289233	13500
Altara	M4	P2		29023.5	44208.6	1.26322e+06	467000	263000	302146	7219.9	783035	34175.5	161738	70318.7	3.91277e+07	7.96712e+07	1240000	17596.8	124724	159230686	23343	3.69035e+06	28100000	947.731	1.1939e+06	2.07724e+06	187308	42472.2	228085	4.61794e+06	114761	79239.9	375470	760672	6480.84	31534.8	236972	4.14924e+07	1.54557e+06	143277	4.31316e+06	2.27931e+06	564000	150325	3.11645e+07	396000	1.9896e+06	271438	23000
Annapolis	M1	P2		19767	7793.24	3.25246e+06	132100	156750	115568	4225.81	498307	31651.3	1.45537e+06	111572	2.2752e+07	1.6085e+08	330430	22620.4	46603.3	4.49865e+08	91668.6	204993	10697500	269966	77853.6	55248.3	347581	383369	403249	5.47645e+06	36851.4	41514.4	1.30673e+06	750831	38228.1	980086	787987	2.03477e+07	1.93448e+06	167048	1.02706e+07	1.48383e+06	97325	364089	2.33602e+07	618500	1.91018e+06	271192	48750
Annapolis	M4	P2		35778.1	19770	2.29059e+06	232250	142150	80744.6	17204.8	1.11791e+06	55882.2	1.01658e+06	148511	2.55178e+07	2.14272e+08	348500	20544.6	46301.2	4.05181e+08	176623	1.18205e+06	24200000	158582	158665	149969	403650	52613.2	716693	4.69574e+06	80094.3	6689.74	1.66333e+06	1.18663e+06	34667	382191	1.53417e+06	2.22138e+07	4.16695e+06	132007	1.45863e+07	1.46575e+06	209750	336562	3.37368e+07	310500	1.45601e+06	237418	79300
Apache	M1	P2		136261	11833.2	2.76466e+07	145000	450000	699928	11029.5	176506	18102.7	464601	84693.8	5.15539e+07	2.36195e+07	4320000	27245.5	360990	2.41408e+08	28775.1	2.5857e+06	6320000	947.731	406109	1.61128e+06	194041	306534	93301.1	6.49005e+06	40518.7	213423	1.38576e+06	1.31592e+06	45393.1	106319	1.43015e+06	3.91407e+07	235744	216757	3.78019e+06	7.12421e+06	153000	738930	1.571e+07	464000	2.42428e+06	246886	1068
Apache	M4	P2		29038.2	62834.5	801043	404000	139000	268499	193.151	876369	77546.7	371229	86021	1.70622e+07	3.18825e+07	1170000	18755.6	66563.8	4.2625e+07	1271.96	1.03944e+06	8310000	8767.85	908219	356860	69436.3	1670	76756.5	5.07413e+06	86882.2	23486.9	413924	683582	11880.3	45330	394451	2.9841e+07	1.28314e+06	180296	4.25527e+06	2.34638e+06	534000	348647	1.27516e+07	599000	1.47341e+06	284564	40100
APP01-04A	M1	P2		24528.7	29456.4	3.26364e+06	244000	198000	425860	9328.54	779309	49096.7	1.61874e+06	88899.4	6.25294e+07	1.19635e+08	646000	26621.6	214961	3.82721e+08	149851	4.23796e+06	11300000	126812	585428	2.55968e+06	366637	106326	198805	5.08586e+06	67072.6	157085	1.12086e+06	1.50378e+06	19511.2	98271	902236	2.49047e+07	752217	134546	2.21238e+06	3.18009e+06	213000	561291	4.05743e+07	330000	2.17956e+06	256049	13900
APP01-04A	M4	P2		19292.8	43496.5	304832	378000	217000	950935	1583.55	892714	51756.7	228721	102993	2.06495e+07	5.63319e+07	1480000	15443.7	54369.6	1.10193e+08	17510.9	1.19341e+07	15400000	27577.7	756739	5.35065e+06	120951	1670	159748	3.83957e+06	116717	49401.1	382730	686781	8947.37	20199.9	198327	3.32028e+07	3.25133e+06	184126	3.74019e+06	1.97088e+06	529000	478466	2.89676e+07	855000	2.0367e+06	252635	44900
Athena	M1	P2		51719.6	26355.1	2.7379e+06	159000	130000	313248	7472.19	303260	40050	1.68197e+06	66801.5	5.30542e+07	160001005	861000	30317.1	183960	3.38352e+08	138427	1.59462e+06	23300000	37650.8	559122	1.82401e+06	255882	85535	268507	5.22652e+06	49678.6	99996.4	937165	2.28249e+06	23974.5	100452	600923	3.85617e+07	475386	166916	4.16047e+06	3.41081e+06	253000	470031	4.37857e+07	497000	2.67399e+06	313625	56900
Athena	M4	P2		24121.6	49387.9	843676	241000	182000	355286	2489.61	701130	50485.9	1.50521e+06	116157	3.68387e+07	8.49618e+07	1940000	21175.2	94079.9	2.03281e+08	25878.3	880974	18600000	28749.8	705571	429084	84835	1670	163784	4.54707e+06	160897	37040.3	572917	728496	23829.8	28926.9	347530	3.79092e+07	1.52406e+06	210666	2.75368e+06	2.40336e+06	475000	187717	2.67384e+07	657000	1.7157e+06	277773	51700
Auburn	M1	P2		19196.3	7917.72	1.43387e+06	91100	268000	342558	7931.87	170719	19025.1	3.68333e+06	261277	2.45711e+07	5.51085e+07	369000	21710.6	108623	3.76522e+08	31149	328097	6150000	658211	88274.5	321828	367381	741951	271507	6.69379e+06	21042.5	92350.1	820544	714347	21551.9	189825	556320	2.61326e+07	385253	232885	4.54977e+06	3.45366e+06	110000	371731	1.76436e+07	521000	3.49576e+06	218750	14300
Auburn	M4	P2		61150.4	40196.1	33535.3	305000	172000	302336	4247.79	384192	60449.1	1.39837e+06	95973.5	1.47498e+07	2.92337e+07	584000	20501.2	14328.8	1.15664e+08	1271.96	288577	5730000	947.731	811413	93520.1	33745.3	1670	76917.1	1.05074e+07	121686	1554.66	818142	643681	19253.6	37211.5	392137	3.21757e+07	1.32111e+06	246222	3.75017e+06	1.14275e+06	346000	168715	1.36539e+07	483000	1.65867e+06	241129	25800
Augustus	M1	P2		9938.15	12435.7	4.4329e+06	123000	356000	706138	25100.5	318313	32128.9	1.10746e+06	86960.4	5.37921e+07	8.18836e+07	316000	33980.2	261439	444232118	72985.2	2.1825e+06	8390000	152687	475454	2.0007e+06	665798	365763	291410	6.40144e+06	19913.9	168035	720902	1.28049e+06	34864	154534	767637	3.37725e+07	1.23433e+06	140279	6.39031e+06	4.2082e+06	82900	382839	3.39848e+07	378000	2.19124e+06	267682	32100
Augustus	M4	P2		25822.4	91419.1	474438	713000	210000	202560	2928.67	618611	63154.9	166506	57880.2	3.70021e+07	8.74397e+07	331000	14981.6	71912.1	1.30736e+08	39013.4	1.80496e+06	23900000	16805.1	1.049e+06	714007	165066	60979.5	130926	5.10211e+06	97304.2	33276.3	969113	1.38441e+06	25236.6	74262.2	686038	3.11616e+07	2.63021e+06	87805.8	4.43006e+06	1.85404e+06	552000	319222	2.841e+07	193000	1.45348e+06	128864	40300
Avalanche	M1	P2		25395	4020.37	5.01981e+07	40700	867000	1.02087e+06	10278.4	202003	14225.6	511048	66385.8	7.47249e+07	4.18074e+07	15860	40126.9	418973	3.06273e+08	36317.6	931800	8700000	579466	115022	1.33018e+06	541332	933257	330993	4.41848e+06	24612.3	280233	777727	746734	19843.6	108168	1.48731e+06	2.73953e+07	267683	109661	4.447e+06	7.35474e+06	149000	244970	2.63296e+07	274000	1.95817e+07	175285	46800
Avalanche	M4	P2		15930.6	49356.2	411914	400000	131000	325688	3564.89	545846	54922.4	513545	87636.5	3.06036e+07	6.09259e+07	1360000	16822.8	62835.7	1.17657e+08	10561.8	1.35971e+06	10500000	947.731	922718	577240	66764.1	1670	107440	5.62297e+06	94762.7	31094.8	758957	1.14583e+06	11711.8	54334.5	453829	3.97774e+07	2.00508e+06	157884	4.14934e+06	2.38458e+06	532000	153747	1.77641e+07	538000	2.04486e+06	300876	46700
Balady Aswan Green	M1	P2		62313.5	12489	2.43597e+06	147000	567000	330284	15041.4	470874	48435.2	1.39383e+06	123587	9.82892e+07	9.19463e+07	2500000	30647.8	231471	4.59381e+08	211500	1.96555e+06	16000000	315097	575857	1.34105e+06	877570	180842	506633	4.42103e+06	71594.7	84538.6	1.33173e+06	1.64566e+06	23352.1	142444	1.27307e+06	3.89872e+07	575969	130414	7.3692e+06	5.02546e+06	66500	551056	5.12956e+07	348000	2.78608e+06	276222	23800
Balady Aswan Green	M4	P2		100007	28177.3	281854	421000	286000	270416	4401.39	885447	45726.1	60888.8	82176.8	2.57603e+07	1.38285e+08	2410000	17107	58698	1.24394e+08	22055	5.18911e+06	34900000	947.731	860716	760596	358463	51977.2	524568	4.30201e+06	114112	23803	971487	1.06778e+06	16066.9	58020.3	462627	3.14834e+07	3.33209e+06	124211	4.44024e+06	2.39909e+06	555000	341925	4.66112e+07	257000	1.59544e+06	178540	30100
Balady Aswan Red	M1	P2		41836.2	6679.29	6.96055e+06	96100	411000	560507	5286.61	196538	20038.8	3.90488e+06	102940	5.16292e+07	3.37711e+07	561000	27691.3	372245	4.05674e+08	19379.7	651672	7500000	84524.5	258978	740986	88561.3	62348.8	44597.4	5.66917e+06	24262.7	150330	896452	1.46712e+06	28483.4	114166	755570	3.4171e+07	205471	128713	3.95473e+06	7.16961e+06	80800	311820	1.96483e+07	266000	1.83809e+06	223153	46000
Balady Aswan Red	M4	P2		73467	17042.6	2.30577e+06	172000	427000	572221	3267.73	770753	51203.5	22188.6	107772	1.17536e+07	9.18773e+07	646000	18382.2	695143	2.8158e+08	42070.5	1.53621e+07	19100000	26033.2	439515	9.58606e+06	826162	1670	219696	2.86278e+06	86183.8	80708.2	614671	1.1448e+06	17358.6	61344.3	434662	3.21413e+07	3.38948e+06	112475	6.62325e+06	4.29589e+06	466000	551411	4.64979e+07	192000	1.84707e+06	158858	41800
Balady Banha	M1	P2		50091.1	31429.9	985658	214000	224000	203166	17866.1	240094	26047.1	349597	73238.3	4.85391e+07	8.25118e+06	1680000	40059.2	223005	6.94059e+07	1271.96	342833	2010000	36799.3	917085	357155	36370.3	42269.8	16246.3	7.25893e+06	44781.5	152647	1.60505e+06	1.09794e+06	26623.8	133984	1.06363e+06	2.02296e+07	284473	164893	4.13239e+06	6.31339e+06	203000	406189	4.9128e+06	319000	2.67811e+06	331560	32500
Balady Banha	M4	P2		32015.5	62285.3	59362.3	456000	211000	267470	15915.7	973614	56403.4	169494	73143.6	6.31823e+07	127860578	120000	21254	76540.2	1.74036e+08	41784.5	3.35323e+06	35400000	947.731	1.03995e+06	2.05642e+06	253023	1670	762221	3.93373e+06	119954	1554.66	1.22266e+06	1.83922e+06	18847	54256.7	753958	2.4166e+07	1.68387e+06	118242	4.46059e+06	1.09023e+06	301000	95668.4	4.0991e+07	254000	1.39862e+06	173159	26200
Balady Barrage	M1	P2		28435	11607.9	6.24576e+06	111000	434000	474065	14705.7	351036	27624.4	1.06653e+06	63118.6	7.1143e+07	2.18582e+07	809000	39308.9	391741	3.06121e+08	14075.9	2.53082e+06	4810000	210459	564200	2.47492e+06	531391	443603	120878	5.25702e+06	24403.5	212110	791882	973327	26598.1	143337	671605	2.99022e+07	419843	147599	1.9886e+06	7.12181e+06	130000	347156	1.50216e+07	319000	2.92369e+06	313223	64600
Balady Barrage	M4	P2		21274.2	23959.9	42609.7	238000	169000	155062	23149.2	674232	39299.9	40084	78319.8	3.76688e+07	5.87193e+07	409000	21789.5	53876.6	8.81273e+07	1271.96	447496	12900000	947.731	961194	404413	140639	1670	237860	5.29179e+06	108049	1554.66	1.13789e+06	1.32213e+06	20189.6	30507.1	355033	3.09076e+07	2.16577e+06	137673	6.67691e+06	1.18091e+06	528000	145307	2.45258e+07	358000	1.57632e+06	211698	31700
Balady Cairo	M1	P2		26918.1	24808.6	5.65244e+06	241000	152000	337865	8729.49	204467	45268.8	791074	77756.5	5.50828e+07	1.99227e+07	2230000	34009.3	364921	2.33813e+08	15816.8	2.5622e+06	4080000	55120.1	645127	3.21938e+06	77752.7	82938.5	44234.2	6.93624e+06	39400.3	104033	1.26601e+06	1.65752e+06	38189.1	100751	1.35361e+06	2.85535e+07	165182	134259	6.1071e+06	4.83212e+06	300000	442745	1.36547e+07	369000	2.34675e+06	330042	49400
Balady Cairo	M4	P2		15122.1	32221.7	266756	306000	227000	343228	13483	850966	40973.6	524547	82070.4	2.26986e+07	5.10513e+07	1330000	20415.9	66776.6	4.05239e+07	1271.96	1.31007e+06	11300000	947.731	1.13507e+06	898430	60109.6	1670	99915.5	4.10986e+06	126686	1554.66	668082	704840	13542.9	34085	299112	2.70041e+07	2.5379e+06	130883	3.23006e+06	1.25523e+06	689000	319686	1.48788e+07	351000	1.96111e+06	261611	11200
Balloon	M1	P2		32096.1	8433.42	2.07165e+07	62700	568000	464190	14309.9	223840	32534.6	1.10847e+06	76876.9	4.07379e+07	1.68195e+07	875000	48953.1	338034	2.68858e+08	22822	838052	3230000	347894	346547	640100	276185	426703	150663	8.40393e+06	22861	213993	910031	1.01205e+06	34871.8	64975.9	947550	3.46272e+07	812605	149701	1.75085e+06	7.62632e+06	103000	507461	1.82237e+07	446000	2.18148e+06	244943	15100
Balloon	M4	P2		21953.1	40698.5	129685	467000	206000	244559	25481	991803	56503.1	282222	63377	1.05272e+07	6.38168e+07	795000	17125.4	6195.97	2.39475e+07	1271.96	1.80417e+06	16900000	947.731	1.02183e+06	210224	44764.2	1670	317157	4.38216e+06	177098	1554.66	694906	732103	14706.7	35304	387840	3.15918e+07	2.88189e+06	115768	5.76582e+06	675031	653000	323277	2.10033e+07	248000	1.85631e+06	142388	23800
Barcarole	M1	P2		1372.39	8459.64	5.06068e+06	216000	402000	483013	24049.5	171940	24482.3	701732	102086	6.29623e+07	7.89372e+07	2220000	32809.6	359297	3.41825e+08	78942.3	2.39087e+06	14700000	187363	606832	2.96404e+06	377204	292625	138452	4.96364e+06	34296.2	153732	764231	1.1961e+06	39725	86094.8	890015	3.16884e+07	617542	167245	1.05382e+06	4.82261e+06	127000	328883	3.23171e+07	493000	2.35044e+06	281347	22200
Barcarole	M4	P2		28950.4	70946.4	108264	531000	228000	267952	8136.66	681887	55272.2	295292	55281.3	1.73412e+07	8.00515e+07	695000	64788.5	36687.6	7.56277e+07	1271.96	2.10087e+06	14200000	27214	1.21401e+06	696868	82997.9	1670	137355	3.18444e+06	100783	1554.66	831478	1.18076e+06	314510	185539	613967	2.69536e+07	2.72786e+06	162071	4.54476e+06	960518	555000	206697	2.01701e+07	386000	1.77998e+06	248619	1068
Bautista	M1	P2		4526.48	4947.46	2.35895e+07	46800	410000	502550	7089.76	81512.4	14848.7	718248	64109.3	4.49121e+07	5.47704e+06	939000	23870.3	469581	2.02176e+08	1271.96	991141	1280000	158858	222494	767476	62970.6	242548	58621.8	8.17408e+06	25747	240343	1.09702e+06	1.29446e+06	29071.5	62526.9	1.05384e+06	2.92648e+07	162345	218117	6.71059e+06	8.15484e+06	53400	487078	8.8357e+06	489000	2.16406e+06	241664	17400
Bautista	M4	P2		31293	41920.2	252938	258000	120000	293035	6942.37	227472	53945.3	196409	87301.5	3.39905e+07	4.07993e+07	1250000	20485.9	33106.9	1.18396e+08	1271.96	853143	9070000	947.731	836647	461838	69423.6	1670	109094	6.93026e+06	83714.2	15603.9	1.03682e+06	1.52265e+06	22158.1	43077.5	578255	3.68621e+07	1.3724e+06	185981	4.31088e+06	2.00384e+06	545000	486251	1.30178e+07	742000	1.91153e+06	252909	16200
Bella	M1	P2		52932.1	19221.1	1.1877e+06	200000	367000	347536	13035.9	296294	32595.3	519584	68311.6	5.09004e+07	8.10363e+07	1280000	20380.1	278482	4.39525e+08	61155.6	1.21677e+06	11600000	45839.4	542010	806994	102428	84598.5	95090.2	5.68034e+06	52648.4	146833	1.35919e+06	1.47327e+06	43590.9	141719	1.02008e+06	3.84409e+07	119932	130606	6.73825e+06	3.85407e+06	63200	445170	3.26146e+07	412000	2.73665e+06	271175	45500
Bella	M4	P2		49453.6	41029.1	10912.8	219000	181000	343485	12618.2	833042	48163.1	15948.5	55496.4	1.27892e+07	3.88641e+07	1320000	15475.6	25853.1	4.60963e+07	1271.96	293233	7890000	947.731	711706	27563.7	18037.5	1670	81129.4	3.26761e+06	143924	1554.66	546745	664429	11866	27175.2	236245	3.48211e+07	1.11158e+06	227504	4.46388e+06	828025	614000	195716	1.11837e+07	707000	1.51277e+06	236541	57300
Beretta	M1	P2		100514	19695.1	2.61572e+06	252000	157000	436794	11886.3	496816	55914.7	2.28509e+06	75607.8	6.19959e+07	9.17358e+07	1690000	37839.7	254583	3.85011e+08	128317	1.02558e+07	18500000	84692.8	604755	3.48998e+06	292380	141302	133836	5.53315e+06	53422.3	162998	1.8452e+06	2.81897e+06	43073.3	495001	1.17508e+06	3.06582e+07	465627	136203	7.7539e+06	2.62589e+06	299000	343847	3.49275e+07	427000	2.50798e+06	331438	23800
Beretta	M4	P2		21808.2	45823.5	878106	423000	230000	351345	18904.6	633057	48400.4	1.56324e+06	85570.3	6.06138e+07	9.20331e+07	398000	28136.7	106092	2.69973e+08	47312.8	3.64925e+06	19400000	947.731	1.11485e+06	1.76635e+06	96048.7	1670	366859	4.60538e+06	115190	64166.6	592460	1.49083e+06	17249.2	37874.5	607188	2.53761e+07	1.6292e+06	165079	3.66603e+06	2.00318e+06	384000	437215	3.1794e+07	370000	1.35497e+07	246054	49800
Bionda Degli Ortolani	M1	P2		48173.6	55441.3	3.75434e+06	384000	209000	333148	5187.44	461546	47729.8	2.36504e+06	75522.5	5.45557e+07	7.02017e+07	1020000	28669.9	184399	3.0267e+08	27762	2.23967e+06	8870000	42023.2	774577	1.61092e+06	206080	102546	119189	5.42543e+06	41336.6	72161.5	1.34684e+06	1.99634e+06	41677.7	151776	1.33147e+06	2.45404e+07	639359	114555	4.96193e+06	2.56814e+06	180000	514470	2.65491e+07	260000	1.86398e+06	230947	22200
Bionda Degli Ortolani	M4	P2		9167.95	69193.9	74459.1	441000	240000	289934	13789.8	457689	78114.3	113574	62258.3	1.08845e+07	1.81679e+07	4170000	20577.6	36471.4	1.35584e+07	1271.96	1.82787e+06	5190000	947.731	1.3066e+06	343443	46114.2	1670	23333.5	4.7709e+06	119014	1554.66	746225	1.0358e+06	15203	32321.3	412957	2.18016e+07	3.96215e+06	123792	4.62015e+06	1.12285e+06	648000	272901	6.68016e+06	380000	1.86955e+06	223002	18300
Bionda Lenta a Montare	M1	P2		13272.7	12036	7.35587e+06	87600	444000	439660	6803.72	303560	32657.4	2.25583e+06	80549	6.87198e+07	8.43544e+07	772000	28415.4	312740	4.10422e+08	97674.6	727702	9310000	125623	491252	721814	234851	336752	185462	5.80555e+06	30898.6	145687	1.01852e+06	1.39193e+06	62231.3	275360	874102	2.51152e+07	352602	138173	5.75407e+06	6.16011e+06	83900	343255	3.57227e+07	416000	2.48862e+06	268248	81300
Bionda Lenta a Montare	M4	P2		7550.44	18921.8	2.0318e+06	208000	336000	391146	9350.16	475505	37157.7	1.77734e+06	153116	4.71959e+07	1.06718e+08	193000	20603.9	175503	3.63672e+08	45458.5	1.09544e+06	12600000	947.731	797135	626707	149587	97569.3	143486	4.98524e+06	60382.3	78603.3	788366	1.19348e+06	26352	61803.2	508995	3.86995e+07	2.77025e+06	161822	4.94088e+06	4.49892e+06	325000	552321	3.38155e+07	857000	1.90466e+06	225231	74300
Black Seeded Bath	M1	P2		18193.7	10890	8.48823e+06	103000	341000	663465	7147.73	291062	27577.4	3.50536e+06	133435	4.85512e+07	4.4404e+07	531000	27282.1	163807	3.22548e+08	58491.2	740610	9880000	127634	551500	513473	260496	187066	156855	5.65119e+06	55091.3	134024	897445	1.93708e+06	41217	121473	1.22813e+06	3.37836e+07	380095	72660.9	3.66138e+06	5.0567e+06	236000	528825	2.82028e+07	185000	2.22511e+06	128865	29200
Black Seeded Bath	M4	P2		45440.5	38900.5	55171.1	359000	257000	330661	15491.8	966065	47566.6	36639.8	133885	1.91872e+07	6.68568e+07	1670000	22209.7	56085.1	6.27652e+07	1271.96	623932	12100000	947.731	1.18368e+06	311837	81086.9	1670	126928	5.80427e+06	108780	1554.66	411141	935413	8790.4	35511.4	469439	2.80169e+07	1.46858e+06	154353	3.63032e+06	1.12239e+06	545000	167780	1.97411e+07	443000	1.75358e+06	255612	46800
Blonde Lente a Monter	M1	P2		42981.3	4293.48	1.33623e+07	45800	645000	1.32408e+06	9747.77	234057	32560.3	261564	91953.3	3.55423e+07	4.19545e+07	1510000	25456	143406	3.79156e+08	28306.3	330445	7900000	124253	212390	372484	492227	602977	239512	7.03592e+06	42527.9	226203	1.11815e+06	1.01553e+06	63448.7	230804	974320	2.46958e+07	641109	162356	4.80768e+06	3.84176e+06	134000	334953	2.37272e+07	431000	2.38576e+06	281335	49100
Blonde Lente a Monter	M4	P2		13764.1	22418.3	762742	77400	217000	319617	10406.7	630878	71750.5	2.78338e+06	144139	4.81884e+07	7.60937e+07	526000	19895.5	122377	3.55389e+08	22181.8	662712	7340000	11676.1	710345	269944	68121	51729.9	127656	6.21251e+06	99873	47410.7	529873	854805	13107.9	27383.2	291507	4.43602e+07	1.4214e+06	178193	5.8422e+06	3.38908e+06	407000	295066	2.60761e+07	647000	1.68759e+06	261342	34100
C4Ann	M1	P2		33399.8	5681.62	1.53293e+07	107800	240333	458018	8488.46	703830	37064.2	1.58512e+06	93554.6	2.02851e+07	1.40634e+08	271000	27916.4	71178.5	4.90342e+08	135797	936684	1.53333e+07	425464	66001	117171	436429	816101	610495	4.65001e+06	36828.6	64282.7	1.45554e+06	938957	28444.1	1.66578e+06	498342	1.91145e+07	3.65621e+06	167228	1.07197e+07	2.08973e+06	152167	268168	3.17605e+07	537333	2.06575e+06	287978	30600
C4Ann	M4	P2		26249.2	13529.1	1.00974e+06	94633.3	120667	117100	5639.22	763652	56104.7	892547	136162	2.57602e+07	2.16026e+08	1.03533e+06	17701.9	52254.4	4.00818e+08	158736	3.30919e+06	1.79333e+07	947.731	175620	226391	319853	54234.5	501383	5.47392e+06	83982.2	13083.1	1.64563e+06	1.21713e+06	40410.5	268836	1.03335e+06	2.53256e+07	6.34601e+06	191057	1.26391e+07	1.83097e+06	217767	329468	3.92301e+07	765333	3.50495e+06	269085	49033.3
C4Eru	M1	P2		87660.2	8065.93	2.13434e+06	76075	223250	446159	9991.02	331693	36362.7	3.22877e+06	133802	2.46939e+07	1.48007e+08	15860	23589.7	99744.9	4.50129e+08	131809	132594	15512500	381444	80163.8	100041	549240	631530	587384	5.67254e+06	55232.7	74688.8	1.05521e+06	903399	40932.2	632639	975740	2.15831e+07	1.03469e+06	144212	1.01887e+07	2.52705e+06	123550	282207	3.52315e+07	483000	3.79401e+06	247614	33512.5
C4Eru	M4	P2		82644.5	16613.4	250498	156425	181875	195454	13573.1	954908	81220.7	1.58869e+06	115185	1.85529e+07	2.03369e+08	316732	21547.3	60274.3	3.01192e+08	222870	1.49014e+06	29787500	34242.4	330405	299041	299050	34565.2	740586	4.39516e+06	79694.3	8180.01	1.83393e+06	1.84823e+06	46583.1	189327	1.58363e+06	2.7359e+07	3.49766e+06	128401	9.52482e+06	1.34379e+06	397000	314953	4.56117e+07	374375	3.00115e+06	228897	26262.5
C4SM	M1	P2		36753.8	10907	1.7378e+07	143040	313000	350091	13223.6	549947	31650.9	2.23572e+06	146025	5.84612e+07	9.02129e+07	473944	30129	195880	3.96409e+08	37929.1	438222	11508000	89937.2	303850	420161	304342	350950	183134	5.90194e+06	61170.6	106022	2.46306e+06	2.26108e+06	72864.6	1.37276e+06	1.18291e+06	3.34654e+07	1.68533e+06	151206	9.40704e+06	5.52195e+06	192000	323968	3.54598e+07	548600	1.75221e+06	313054	39220
C4SM	M4	P2		33973.1	23196.6	3.40545e+06	234000	236000	193692	6720.05	1.35644e+06	72854.8	1.88533e+06	115521	5.74893e+07	1.15006e+08	1354400	21359.9	124397	3.27035e+08	150090	1.23997e+06	25380000	2641.12	809774	570285	236328	57251.3	249656	4.07571e+06	124898	50619.8	1.31273e+06	1.71489e+06	30364.6	134393	1.03937e+06	3.31722e+07	2.3437e+06	124161	6.22757e+06	2.53167e+06	447200	299147	3.99508e+07	592200	1.64335e+06	289630	74220
Eruption	M1	P2		43449.5	6080.19	2.67906e+06	99966.7	298667	414722	7239.66	451777	26569.9	2.70523e+06	136718	1.74739e+07	1.21019e+08	287333	39131	93895.1	4.51673e+08	77153.7	142364	12460000	564080	92134.1	134758	382968	868907	680770	4.93057e+06	45705.9	102997	1.46855e+06	1.45863e+06	39365.9	1.29866e+06	1.23608e+06	2.30976e+07	524132	156039	9.47674e+06	2.70034e+06	153333	353392	2.80431e+07	457667	2.33447e+06	237482	27100
Eruption	M4	P2		33475.3	16857.2	262608	127000	229000	263828	10493	828365	60873.3	878136	148706	1.27191e+07	9.52385e+07	358333	18240.4	48614.6	3.28818e+08	27605.6	591594	11600000	947.731	252561	197494	123751	36184.6	309391	6.00002e+06	88726.6	14463.4	1.58057e+06	1.46199e+06	47474.3	185780	1.39449e+06	2.74291e+07	2.12866e+06	180560	7.80273e+06	1.5757e+06	320000	367391	2.94164e+07	617667	1.88346e+06	224564	22966.7
PI 167128	M1	P2		47648.3	12692.4	3.30976e+06	126000	363000	455602	5909.99	394076	23872.8	15904.7	59464.7	23670939	2.64311e+07	411000	27849.8	234950	3.25892e+08	20837.1	4.90691e+06	3470000	21011.2	433364	5.58321e+06	231369	47182.3	68509.9	7.81087e+06	66282.2	168861	964103	1.47219e+06	31538.4	228490	694675	4.26978e+07	725318	156116	4.50301e+06	3.97546e+06	292000	413871	2.7316e+07	474500	1.69859e+06	197251	21600
PI 167128	M4	P2		8092.03	12441.1	5.04598e+06	99000	393500	1.03343e+06	44482.8	219918	19210.4	5102.61	55759.7	7.57105e+06	2.17138e+07	15860	21048.4	405459	2.01648e+08	19459.2	2.97606e+07	2960000	56758.8	383731	3.77845e+07	367076	1670	271072	5.10434e+06	58196.7	145655	564302	1.21642e+06	19634.3	87727.5	730545	3.0115e+07	1.76988e+06	175666	1.57596e+06	3.46115e+06	539500	827774	2.95238e+07	593500	1.91248e+06	241924	16950
PI 167391	M1	P2		22965.3	34288.5	3.8486e+06	258650	485500	606097	4204.71	567596	24307.5	64441.1	69924.6	3.2674e+07	8.93211e+07	1665000	22598	188538	3.33045e+08	4471.78	991609	27900000	203913	281452	766519	1.60126e+06	942141	385259	5.64732e+06	50233.4	190342	1.30082e+06	1.00651e+06	18726.2	680720	619938	3.44916e+07	2.00183e+06	143156	7.03486e+06	5.28697e+06	184000	493264	4.05429e+07	621000	1.93978e+06	284832	37450
PI 167391	M4	P2		12528	27983	4.50271e+06	226500	258000	1.05313e+06	28969.7	401706	22799.5	4210.96	67464	1.46941e+07	1.8906e+07	15860	47553.9	587387	2.83425e+08	1271.96	1.4454e+07	4540000	50165.9	605569	1.8442e+07	429912	60444.9	212934	5.72388e+06	80303.5	116313	1.22443e+06	1.60752e+06	23394.9	265912	834869	2.87332e+07	2.04218e+06	159532	3.51109e+06	3.43299e+06	401500	647967	2.52169e+07	433000	1.1691e+06	249182	80300
PI 177426	M1	P2		23988.3	15847.7	2.68789e+06	141000	342000	619948	10075.6	467406	32266.2	1.21883e+06	107593	5.72185e+07	4.5398e+07	562500	22274.6	245622	4.28825e+08	28904.7	1.45829e+06	7560000	99860.9	463293	1.31111e+06	154389	151301	110567	5.39774e+06	61429.2	177350	857690	1.05388e+06	23574.3	302381	544893	2.7992e+07	488673	176708	4.48717e+06	3.68593e+06	97350	607422	2.56541e+07	579000	2.04768e+06	314357	37600
PI 177426	M4	P2		23091.4	13422	356133	190500	218500	348336	13016.9	964821	58975.8	57350.1	94786.1	1.66354e+07	6.68199e+07	587000	16628.7	81691.4	6.08061e+07	1271.96	5.98222e+06	17630000	947.731	800823	1.09239e+06	99239.3	1670	320416	4.9459e+06	159393	30375.8	1.08582e+06	1.4689e+06	19172.4	69834.5	589770	3.12698e+07	2.08074e+06	142379	4.73617e+06	1.38197e+06	644000	295873	2.42861e+07	635000	2.08984e+06	225770	41400
PI 222724	M1	P2		82882.1	43755.2	8.15011e+06	405500	298500	256641	4470.09	416176	44859.5	2.18892e+06	101351	5.00509e+07	5.96295e+07	368500	25179.1	371404	3.87284e+08	35127.9	1.51246e+06	8035000	133203	646516	2.32427e+06	583957	88677.5	229389	6.98896e+06	50693.9	179174	735088	1.09633e+06	42117.2	147184	878628	2.8754e+07	200505	214151	5.24919e+06	4.94927e+06	198000	632044	3.46898e+07	485000	1.75921e+06	254830	8484
PI 222724	M4	P2		221874	22313.3	4.6837e+06	254000	356500	302221	7277.32	556191	40877.3	151363	138706	4.53084e+07	9.28258e+07	15860	15186.7	427903	3.60896e+08	51494.1	7.81421e+06	13800000	76237.9	748610	9.81938e+06	345929	79073.1	216229	5.55299e+06	63379.7	101416	1.31314e+06	1.83265e+06	29769.5	141842	1.14544e+06	2.92201e+07	1.00608e+06	200978	3.8457e+06	4.26856e+06	392000	573729	3.82932e+07	388500	1.50689e+06	259534	77250
PI 226514	M1	P2		68797	11181.8	9.2944e+06	172500	511500	403824	4225.57	487807	28290.6	62614.7	109394	6.96194e+07	1.34919e+08	244930	34196.5	375715	4.44239e+08	520951	5.05768e+06	15050000	726509	413303	4.93975e+06	410086	617444	444320	4.55284e+06	37482.4	213160	1.03837e+06	1.1317e+06	22915.1	397717	662327	2.6515e+07	820585	120783	5.73446e+06	3.05475e+06	208500	290547	4.58104e+07	360500	1.63294e+06	288862	33250
PI 226514	M4	P2		139265	31837.4	1.30806e+06	393500	319000	626367	23720.5	964116	58591.6	17736.5	151198	4.24181e+07	2.40476e+08	386500	15153	168732	2.88306e+08	469259	1.89009e+07	41450000	120282	767347	7.71173e+06	518121	176981	568240	3.04577e+06	61710.7	59911.7	1.57259e+06	1.89417e+06	29978.2	190521	1.45592e+06	3.02958e+07	3.06925e+06	145156	7.24564e+06	1.81339e+06	404500	370663	6.75517e+07	449000	1.50914e+06	305800	79800
PI 268405	M1	P2		35119.4	9625.1	2.30611e+06	103400	277500	190044	20140.2	275412	43484.6	504963	53978	4.605e+07	6.11062e+07	15860	29152	707749	3.50316e+08	26462.3	2.9148e+06	7800000	150013	829701	4.16155e+06	481384	229445	133283	5.6099e+06	64768.8	174701	1.01404e+06	1.12774e+06	16939.1	415572	695747	2.69636e+07	723106	163908	7.43532e+06	3.48155e+06	147500	340636	2.60889e+07	493000	1.95702e+06	328145	29150
PI 268405	M4	P2		32593.2	48726.1	132755	268000	180500	142249	16679	303604	59610.2	53150.7	56881	1.10003e+07	2.15072e+07	307500	15420.2	88579.8	1.87169e+07	1271.96	8.05862e+06	4930000	947.731	976849	813758	72353.8	1670	25348.4	5.60242e+06	88937.8	11646.4	1.61271e+06	2.03961e+06	24560.5	112382	1.0913e+06	1.95907e+07	752194	216526	5.51608e+06	1.14375e+06	540500	223242	9.05087e+06	696000	1.6178e+06	244426	40150
PI 278066	M1	P2		29743	10267.1	8.36398e+06	124150	352500	320292	12253.4	454848	39819.2	1.18741e+06	124124	7.88125e+07	4.98207e+07	318000	20599.9	186098	3.98465e+08	49107.2	567728	6990000	132149	337550	546395	217942	141258	171061	6.19005e+06	37217.1	135534	1.21597e+06	1.7961e+06	49829.8	491379	1.12265e+06	2.89696e+07	257442	104722	6.92538e+06	5.31512e+06	252500	431311	1.99705e+07	307500	2.09886e+06	258665	70750
PI 278066	M4	P2		26753.4	42290.4	715640	367500	321000	164792	16021.6	1.23792e+06	74213.1	665243	104456	4.49655e+07	7.79125e+07	2105000	19506.8	79173.6	1.49236e+08	19615.6	1.18805e+06	15300000	947.731	933520	241682	103258	1670	211083	5.24532e+06	75313.7	22710.7	1.4508e+06	1.89719e+06	29389.5	180999	1.26902e+06	3.8014e+07	2.14266e+06	105656	8.79359e+06	2.09651e+06	660000	433594	1.86228e+07	322000	1.7104e+06	267244	79700
PI 278074	M1	P2		22567.8	24230.1	6.46577e+06	205667	269333	422892	7899.93	444292	42038.1	656762	105020	5.99798e+07	2.80658e+07	875000	21124.6	281435	3.52076e+08	12023	1.46243e+06	6.11333e+06	80713.4	357531	1.78195e+06	129128	162245	72567.7	6.62835e+06	48553.6	161772	1.0297e+06	1.12648e+06	32373	191160	843405	3.55143e+07	311496	152284	4.31462e+06	4.74638e+06	254667	611275	1.5945e+07	407333	1.78815e+06	301348	50133.3
PI 278074	M4	P2		11071.2	71992.6	31551	503667	153667	459196	22585.3	1.10421e+06	65871.8	322192	44100.6	6.78384e+06	1.8213e+07	1.87333e+06	15829.9	8130.72	9.21774e+06	1271.96	2.26018e+06	6.14333e+06	947.731	884360	457672	25153.6	1670	28048.3	3.89293e+06	92809.2	6948.81	1.68032e+06	1.64954e+06	20439.2	86960.8	1.06018e+06	1.99635e+07	2.3913e+06	154417	6.23208e+06	737039	694000	255837	7.58056e+06	353667	2.02093e+06	256809	12622.7
PI 278102	M1	P2		25418.9	9231.96	2.14286e+07	103100	572000	311372	7070.77	668527	40286.4	408722	116047	6.29067e+07	6.81091e+07	438500	27351.7	278833	3.28562e+08	53656.5	359051	10530000	154668	372391	362690	545637	372054	190807	6.16527e+06	52994.4	150311	1.08202e+06	1.21132e+06	38486	366388	1.14603e+06	3.39324e+07	760475	127976	9.3279e+06	5.71e+06	184500	630527	2.29604e+07	342500	1.73775e+06	297501	64250
PI 278102	M4	P2		21989.9	34173.8	276576	321000	232500	337468	15319.6	688887	69588.3	483698	101769	1.9185e+07	7.97333e+07	1188000	15731.9	38130.3	4.59387e+07	13767.5	960270	15750000	5437.44	715218	124978	99626.7	27415.2	167997	4.23817e+06	66245.2	19756.7	1.31055e+06	1.19841e+06	23143	126069	947845	2.81853e+07	1.42932e+06	151028	8.92232e+06	1.45386e+06	575000	372577	1.71683e+07	423000	1.65458e+06	264967	16984
PI 278107	M1	P2		28861.7	14118.1	3.11284e+06	124500	340000	194582	5330.85	521765	47890.9	4.83544e+06	140635	8.18678e+07	4.18188e+07	773000	20122.2	272447	3.53143e+08	51712.3	978403	7620000	147764	466527	1.46974e+06	190613	235586	159959	9.06917e+06	42046.9	156556	1.114e+06	980661	42523.1	402739	1.24431e+06	3.32919e+07	478340	149108	7.27825e+06	6.7581e+06	154500	396487	2.3509e+07	581000	1.76204e+06	275370	56850
PI 278107	M4	P2		31520.8	17393.1	433124	173500	234000	362004	16914.5	1.15481e+06	62493.6	6795.56	185240	5.91371e+07	1.67974e+08	168930	20392	246283	3.61601e+08	199830	1.19154e+07	20000000	21348.6	982986	1.32172e+07	200003	40693.4	581874	5.64563e+06	82532.8	48065	1.08253e+06	1.9119e+06	33296.7	129976	1.12231e+06	3.95125e+07	4.39553e+06	172565	2.50627e+06	3.41875e+06	343500	500602	5.19861e+07	575000	2.66727e+06	413410	40900
PI 278111	M1	P2		40003.1	14507.9	1.13847e+07	169000	474000	628259	4608.14	380570	22283	54377	144266	4.22023e+07	5.95585e+07	356500	19320.3	787623	3.6165e+08	27571.3	307727	12300000	275199	408300	317593	446945	388441	325251	5.62296e+06	46240.8	165305	806692	691537	23113	400767	825360	3.33148e+07	552903	153309	6.16727e+06	5.20193e+06	161500	392686	2.65298e+07	385500	1.84397e+06	290682	48500
PI 278111	M4	P2		73623.5	39638.6	1.25294e+06	341500	285500	318144	14989.7	611634	56809.8	94378	161616	2.37343e+07	1.05235e+08	972930	16452	249471	2.75206e+08	43269	1.48697e+06	20200000	13274.4	681061	1.12075e+06	227831	23916.4	219833	5.41347e+06	102905	30930.7	1.42143e+06	1.75132e+06	21216.7	143059	1.17854e+06	3.42883e+07	2.43168e+06	175406	5.964e+06	1.98231e+06	557000	339311	3.18954e+07	529000	2.65828e+06	289006	25150
PI 379364	M1	P2		121638	18097.6	5.35681e+06	151500	334500	595037	5479.17	704981	51600.4	437939	93254.3	6.42665e+07	6.26404e+07	1241000	25960.2	158578	4.49759e+08	23594.1	858936	9925000	103568	486126	1.07173e+06	553314	200910	161308	4.94219e+06	85771.4	136316	1.20464e+06	936311	45532.1	332655	790918	3.13469e+07	879457	137680	7.22334e+06	3.19961e+06	253000	315888	2.47497e+07	414500	1.82818e+06	402603	20900
PI 379364	M4	P2		29035.6	40573.7	187095	319500	230500	593058	7267.42	1.13963e+06	64722.8	31437.2	83759.7	1.73572e+07	2.68536e+07	343500	18968.7	67363.4	7.28411e+07	1271.96	3.55003e+06	7445000	6495.7	740320	932786	70591.4	1670	28201.4	5.25285e+06	98433.5	10747.2	1.29115e+06	1.49525e+06	24911.3	140569	1.63215e+06	2.75757e+07	1.50907e+06	165675	5.16928e+06	1.27233e+06	509500	410632	1.28824e+07	593000	1.39909e+06	271648	34600
PI 491006	M1	P2		36253.9	21401.6	5.09517e+06	158000	270000	474145	134117	547266	45283.4	357346	86613.1	6.97546e+07	4.03041e+07	580333	30064.5	209999	4.53325e+08	22108.1	1.3683e+06	6740000	103650	738306	1.80139e+06	166787	120742	108207	5.75335e+06	64299.8	121833	1.28697e+06	1.33161e+06	33113.7	157895	800217	3.27062e+07	391562	148981	2.46609e+06	5.15329e+06	205667	526787	2.36687e+07	425333	2.01748e+06	352457	67166.7
PI 491006	M4	P2		37148.3	21204.9	3.10664e+06	212333	371667	508540	15241.1	653705	44163.2	19450.4	91747.2	1.90663e+07	4.09282e+07	905333	24987.8	109538	1.39356e+08	1271.96	2.09153e+06	1.07467e+07	32484	1.09031e+06	1.4704e+06	225305	80765.4	42302.6	4.4754e+06	79893.7	48097.7	1.59896e+06	1.37176e+06	33314.3	171586	1.06608e+06	2.62284e+07	1.59522e+06	132122	5.58975e+06	2.44479e+06	445667	233893	1.69817e+07	270000	1.78793e+06	153871	192333
PI 491077	M1	P2		64938.5	20901.1	1.27086e+06	161500	287500	319409	17652.8	1.10271e+06	48663.4	938756	106849	4.67908e+07	1.0699e+08	690500	82151.4	310574	4.17102e+08	149490	3.23696e+06	13600000	168347	374385	3.33647e+06	431367	204214	338501	5.74201e+06	53769.1	144234	2.22735e+06	3.52684e+06	54760.5	4.13621e+06	913104	3.6068e+07	994800	148516	6.82662e+06	2.79789e+06	215500	296962	4.0029e+07	411000	2.12609e+06	333968	41750
PI 491077	M4	P2		22561.4	7712.76	848149	162000	311000	689120	52423.8	304283	25048.5	8537.63	120722	2.00839e+07	7.16892e+07	15860	20601.6	850641	3.23836e+08	46612.9	3.07103e+07	9075000	44699.7	615450	3.16468e+07	263735	1670	286917	4.73955e+06	113655	96948.8	909209	1.36992e+06	26349.4	201340	1.00468e+06	3.73456e+07	2.17069e+06	213508	3.40892e+06	2.60801e+06	367000	416986	3.51018e+07	762000	2.09212e+06	278204	38000
Yellow cos	M1	P2		24498.5	34689.6	1.8458e+06	204000	376500	561522	8743.36	573768	52616.6	150610	98030.1	3.49934e+07	3.50915e+07	1414000	19726.2	136613	4.14532e+08	15645.7	1.88837e+06	5205000	51152.4	682492	2.52069e+06	182510	84395.2	83320.7	7.47668e+06	72437.6	106308	1.55666e+06	1.29442e+06	34930.4	183700	798733	3.58983e+07	702468	224868	3.13505e+06	3.57543e+06	186000	607960	2.60713e+07	588500	1.66698e+06	286777	88650
Yellow cos	M4	P2		195307	13605.2	2.97992e+06	132550	435500	1.44575e+06	6744.13	626508	33336.3	15302.6	81649.6	3.4438e+07	4.57162e+07	368430	14606.9	196886	3.59181e+08	20942.1	6.81877e+06	10175000	105162	501286	7.81535e+06	573171	265272	207708	5.93507e+06	99884.4	126445	1.16586e+06	1.22527e+06	23958.6	160055	828154	2.81221e+07	2.23993e+06	169941	4.56077e+06	4.89464e+06	324500	598298	3.14665e+07	475000	1.42759e+06	240729	147500
[truncated: 1,859 more columns]
